# Supplementary material for: Robotic search for optimal cell culture in regenerative medicine
Source: eLife. 2022 Jun 28;11:e77007. doi: 10.7554/eLife.77007 (PMC9239686; doi:10.7554/eLife.77007)
Supplement: Figure 2—source data 1. — Images acquired on Day 34 of the baseline experiment; images of the bottom of the well with cultured cells, cropped to the size of the well. These 8-bit images were adjusted to a minimum and maximum contrast value of 100 and 150, respectively. IDs on the bottom indicate 'B (baseline) - Plate No. - Well No.'. [file elife-77007-fig2-data1.zip]

Archive with 1 entries (1 files):
- Figure_2_source_data_1.pdf
