# Supplementary material for: Robotic search for optimal cell culture in regenerative medicine
Source: eLife. 2022 Jun 28;11:e77007. doi: 10.7554/eLife.77007 (PMC9239686; doi:10.7554/eLife.77007)
Supplement: Figure 5—source data 4. — Related to Figure 5F. Images without contrast processing. TIFF files with three channels merged for each sample image: channel 1, MITF (magenta); channel 2, ZO-1 (green); channel 3, DAPI (gray). [file elife-77007-fig5-data4.zip]

Archive with 16 entries (15 files):
- Figure 5 - source data 4/
- __MACOSX/._Figure 5 - source data 4
- Figure 5 - source data 4/Optimized-3.tif
- __MACOSX/Figure 5 - source data 4/._Optimized-3.tif
- Figure 5 - source data 4/Optimized-2.tif
- __MACOSX/Figure 5 - source data 4/._Optimized-2.tif
- Figure 5 - source data 4/Optimized-1.tif
- __MACOSX/Figure 5 - source data 4/._Optimized-1.tif
- Figure 5 - source data 4/.DS_Store
- __MACOSX/Figure 5 - source data 4/._.DS_Store
- Figure 5 - source data 4/Optimized-5.tif
- __MACOSX/Figure 5 - source data 4/._Optimized-5.tif
- Figure 5 - source data 4/Optimized-4.tif
- __MACOSX/Figure 5 - source data 4/._Optimized-4.tif
- Figure 5 - source data 4/Pre-optimized.tif
- __MACOSX/Figure 5 - source data 4/._Pre-optimized.tif
